# Supplementary material for: Vulcanimicrobium alpinus gen. nov. sp. nov., the first cultivated representative of the candidate phylum “Eremiobacterota”, is a metabolically versatile aerobic anoxygenic phototroph
Source: ISME Commun. 2022 Dec 16;2:120. doi: 10.1038/s43705-022-00201-9 (PMC9758169; doi:10.1038/s43705-022-00201-9)
Supplement: Supplementary file 3 — Supplementary Table S2 [file 43705_2022_201_MOESM3_ESM.xlsx]

## Sheet: Supplementary Table 2
Supplementary Table S2. Information of 16S rRNA genes used in Fig. S1.
Node label with Accesion no. or WGS	Candidatus class	Candidatus order	Candidatus family	Candidatus genus_speceis	Clone or strain name	Source	References
Strain WC8-2	Eremiobacteria	Baltobacterales	Baltobacteraceae	Elarobacter sp	WC8-2	Warren cave sediment, Antarctica	this study
uncultured bacterium EF018129	Eremiobacteria	Eremiobacterales	Eremiobacteraceae	Unclassified	Amb_16S_463	aspen rhizosphere under ambient CO2 conditions	Environ. Microbiol. 10 (4), 926-941 (2008)
uncultured bacterium JN023717	Eremiobacteria	Eremiobacterales	Eremiobacteraceae	Unclassified	bar-a56	temperate highland grassland
uncultured bacterium JN024047	Eremiobacteria	Eremiobacterales	Eremiobacteraceae	Unclassified	bar-c32	temperate highland grassland
MAG JABCYQ01	Eremiobacteria	Eremiobacterales	Eremiobacteraceae	Unclassified	Inc-BW-H-2-M_MAG31	soil	mSystems 5 (2), e00768-19 (2020)
uncultured bacterium DQ660855	Eremiobacteria	Baltobacterales	Baltobacteraceae	Unclassified	DCN-I-32	acid mine drainage
uncultured bacterium HE604029	Eremiobacteria	Baltobacterales	Baltobacteraceae	Unclassified	Central-Bottom-cDNA_clone89	acidic lignite mine lake 77, Central basin bottom Iron Snow	Appl. Environ. Microbiol. 79 (14), 4272-4281 (2013)
MAG JABEUW01	Eremiobacteria	Baltobacterales	Baltobacteraceae	Unclassified	MAG 14	acid mine drainage site biofilm from limestone lined outflow channel community
uncultured bacterium JN023296	Eremiobacteria	Baltobacterales	Baltobacteraceae	Unclassified	lmu-b137	temperate highland grassland
uncultured bacterium FJ625369	Eremiobacteria	Baltobacterales	Baltobacteraceae	Unclassified	HF_NC_30	boreal pine forest soil
uncultured bacterium EU445211	Eremiobacteria	Baltobacterales	Baltobacteraceae	Unclassified	R26	tropical forest topsoil
uncultured bacterium FJ625338	Eremiobacteria	Baltobacterales	Baltobacteraceae	Unclassified	HF_M_35	boreal pine forest soil
uncultured bacterium EF600565	Eremiobacteria	Baltobacterales	Baltobacteraceae	Unclassified	E5-10	soil
uncultured bacterium AY326529	Eremiobacteria	Baltobacterales	Baltobacteraceae	Unclassified	clone 271-2	soil
uncultured bacterium GQ402661	Eremiobacteria	Baltobacterales	Baltobacteraceae	Unclassified	PW161	peat swamp forest soil	Microb. Ecol. 61 (3), 518-528 (2011)
uncultured bacterium KJ623632	Eremiobacteria	Baltobacterales	Baltobacteraceae	Unclassified	HD_OTU1_4	Harry's Dream cave sediments, Antarctiaca	Front. Microbiol. 6, 1-14 (2015)
uncultured bacterium GQ495376	Eremiobacteria	Baltobacterales	Baltobacteraceae	Unclassified	Bas-7-20	Hnausahraun lava flow	Microb. Ecol. 62 (1), 69-79 (2011)
uncultured bacterium GQ495387	Eremiobacteria	Baltobacterales	Baltobacteraceae	Unclassified	Bas-7-30	Hnausahraun lava flow	Microb. Ecol. 62 (1), 69-79 (2011)
uncultured bacterium GQ402706	Eremiobacteria	Baltobacterales	Baltobacteraceae	Unclassified	PW244	peat swamp forest soil	Microb. Ecol. 61 (3), 518-528 (2011)
uncultured bacterium AJ292684	Eremiobacteria	Baltobacterales	Baltobacteraceae	Unclassified	WD272	PCB-polluted soil	Appl. Environ. Microbiol. 67 (4), 1874-1884 (2001)
uncultured bacterium JN024045	Eremiobacteria	Baltobacterales	Baltobacteraceae	Unclassified	bar-c60	temperate highland grassland
uncultured bacterium AY963380	Eremiobacteria	Baltobacterales	Baltobacteraceae	Unclassified	AS11	soil	FEMS Microbiol. Ecol. 58 (2), 247-259 (2006)
uncultured bacterium KJ623633	Eremiobacteria	Baltobacterales	Baltobacteraceae	Unclassified	HD_OTU2_9	Harry's Dream cave sediments, Antarctica	Front. Microbiol. 6, 1-14 (2015)
uncultured bacterium AY425789	Eremiobacteria	Baltobacterales	Baltobacteraceae	Unclassified	1959-5	Hawaiian volcanic deposits	FEMS Microbiol. Ecol. 60 (1), 60-73 (2007)
uncultured bacterium FJ592733	Eremiobacteria	Baltobacterales	Baltobacteraceae	Unclassified	G07_SB1A	cold-fumarole soil (elev. 5824 m) collected at Socompa Volcano, Andes	Appl. Environ. Microbiol. 75 (3), 735-747 (2009)
uncultured bacterium FJ466032	Eremiobacteria	Baltobacterales	Baltobacteraceae	Unclassified	B419	Hawaiian volcanic deposit	Environ. Microbiol. 12 (7), 1855-1867 (2010)
uncultured bacterium JN024039	Eremiobacteria	Baltobacterales	Baltobacteraceae	Rubrimentiphilum sp	bar-a111	temperate highland grassland
uncultured bacterium FJ466073	Eremiobacteria	Baltobacterales	Baltobacteraceae	Rubrimentiphilum sp	B198	Hawaiian volcanic deposit	Environ. Microbiol. 12 (7), 1855-1867 (2010)
uncultured bacterium FR749820	Eremiobacteria	Baltobacterales	Baltobacteraceae	Rubrimentiphilum sp	UMAB-cl-195	soil, Antarctica
Ca. Rubrimentiphilum sp PLWS01	Eremiobacteria	Baltobacterales	Baltobacteraceae	Rubrimentiphilum sp	palsa_1523	permafrost active layer soil
Ca. Rubrimentiphilum sp JAAXLY01	Eremiobacteria	Baltobacterales	Baltobacteraceae	Rubrimentiphilum sp	F4	iron-sulfur acidic soil	Environ. Microbiol. 22 (8), 3143-3157 (2020)
Ca. Rubrimentiphilum sp JAAXMA01	Eremiobacteria	Baltobacterales	Baltobacteraceae	Rubrimentiphilum sp	G15	iron-sulfur acidic soil	Environ. Microbiol. 22 (8), 3143-3157 (2020)
Ca. Rubrimentiphilum sp JAAXMC01	Eremiobacteria	Baltobacterales	Baltobacteraceae	Rubrimentiphilum sp	H17	iron-sulfur acidic soil	Environ. Microbiol. 22 (8), 3143-3157 (2020)
uncultured bacterium JN023854	Eremiobacteria	Baltobacterales	Baltobacteraceae	Elarobacter sp	mus-c4	temperate highland grassland
Ca. Elarobacter winogradskyi PKVR01	Eremiobacteria	Baltobacterales	Baltobacteraceae	Elarobacter winogradskyi	palsa_1509	permafrost active layer soil
Ca. Elarobacter winogradskyi PKVE01	Eremiobacteria	Baltobacterales	Baltobacteraceae	Elarobacter winogradskyi	palsa_1512	permafrost active layer soil
Ca. Elarobacter winogradskyi PKVK01	Eremiobacteria	Baltobacterales	Baltobacteraceae	Elarobacter winogradskyi	palsa_1511	permafrost active layer soil
Ca. Elarobacter winogradskyi PMNZ01	Eremiobacteria	Baltobacterales	Baltobacteraceae	Elarobacter winogradskyi	palsa_1477	permafrost active layer soil
Ca. Elarobacter winogradskyi PLYE01	Eremiobacteria	Baltobacterales	Baltobacteraceae	Elarobacter winogradskyi	palsa_1522	permafrost active layer soil
Ca. Elarobacter winogradskyi PKVA01	Eremiobacteria	Baltobacterales	Baltobacteraceae	Elarobacter winogradskyi	palsa_1513	permafrost active layer soil
Ca. Elarobacter winogradskyi PMSI01	Eremiobacteria	Baltobacterales	Baltobacteraceae	Elarobacter winogradskyi	palsa_1480	permafrost active layer soil
uncultured bacterium DQ520181	Xenobia	Unclassified	Unclassified	Unclassified	ML-7-102.2	hypertrophic freshwater lake	FEMS Microbiol. Ecol. 61 (1), 85-96 (2007)
uncultured bacterium EU473616	Xenobia	Unclassified	Unclassified	Unclassified	BG_aaa01d03.Contig1	banteng feces	Science 320 (5883), 1647-1651 (2008)
uncultured bacterium GU303955	Xenobia	Unclassified	Unclassified	Unclassified	L406RC-6-C06	rumen contents	Vet. Microbiol. 155 (1), 72-80 (2012)
uncultured bacterium AB522157	Xenobia	Unclassified	Unclassified	Unclassified	RsStar338	gut homogenates of defaunated Reticulitermes santonensis	Environ Microbiol Rep 2 (4), 554-559 (2010)
uncultured bacterium JN713383	Xenobia	Unclassified	Unclassified	Unclassified	canine oral taxon 220	oral cavity subgingival plaque	PLoS ONE 7 (4), E36067 (2012)
uncultured bacterium AJ306783	Xenobia	Unclassified	Unclassified	Unclassified	SHA-109	unclear
uncultured bacterium JQ738942	Xenobia	Unclassified	Unclassified	Unclassified	SA_44	Lonar sediment surface rocks
uncultured bacterium EF018810	Xenobia	Unclassified	Unclassified	Unclassified	Amb_16S_1280	aspen rhizosphere under ambient CO2 conditions	Environ. Microbiol. 10 (4), 926-941 (2008)
uncultured bacterium GU598768	Xenobia	Unclassified	Unclassified	Unclassified	HB_R_M_92	reference mineral horizon of Hubbard Brook forest	FEMS Microbiol. Ecol. 79 (3), 728-740 (2012)
uncultured bacterium EU475271	Xenobia	Unclassified	Unclassified	Unclassified	RHSD_aaa02g09	rock hyrax feces	Science 320 (5883), 1647-1651 (2008)
uncultured bacterium GU174155	Xenobia	Unclassified	Unclassified	Unclassified	clone XJC95	rumen
uncultured bacterium EU461445	Xenobia	Xenobiales	Xenobiaceae	Bruticola sp	RH_aaj89f03	black rhinoceros feces	Science 320 (5883), 1647-1651 (2008)
uncultured bacterium AB506418	Xenobia	Xenobiales	Xenobiaceae	Bruticola sp	R-W-G02	feces of breeding pig fed a diet with cheese whey	Anim. Sci. J. 82 (4), 607-615 (2011)
uncultured bacterium GU304076	Xenobia	Xenobiales	Xenobiaceae	Bruticola sp	L406RC7-H07	rumen contents	Vet. Microbiol. 155 (1), 72-80 (2012)
uncultured bacterium GU304088	Xenobia	Xenobiales	Xenobiaceae	Bruticola sp	L406RT-1-A11	rumen epithelium	Vet. Microbiol. 155 (1), 72-80 (2012)
uncultured bacterium EF648038	Xenobia	Unclassified	Unclassified	Unclassified	HB27	aerobic activated sludge
uncultured bacterium GQ480048	Xenobia	Unclassified	Unclassified	Unclassified	BXHA102	sewage from wastewater treatment plant
uncultured bacterium FJ437978	Xenobia	Unclassified	Unclassified	Unclassified	FGL7S_B145	Green Lake surface sediments
uncultured bacterium FJ744841	Xenobia	Unclassified	Unclassified	Unclassified	SHWH_night1_16S_600	surface water at the UGA Marine Institute	Environ. Microbiol. 12 (3), 616-627 (2010)
uncultured bacterium JX040341	Xenobia	Unclassified	Unclassified	Unclassified	N-91	waste water
uncultured bacterium HQ682010	Xenobia	Unclassified	Unclassified	Unclassified	ZBAF1-72	biofilm
uncultured bacterium FJ202952	Xenobia	Unclassified	Unclassified	Unclassified	SGUS409	Montastraea faveolata kept in aquarium	ISME J 3 (5), 512-521 (2009)
uncultured bacterium GQ009527	Xenobia	Unclassified	Unclassified	Unclassified	nbw777f06c1	skin, plantar heel	Science 324 (5931), 1190-1192 (2009)
uncultured bacterium FJ543005	Xenobia	Unclassified	Unclassified	Unclassified	B05-09D	high ergovaline treatment gut	Curr. Microbiol. 60 (3), 229-235 (2010)
uncultured bacterium GU444060	Xenobia	Unclassified	Unclassified	Unclassified	0-84	cotton straw treated soi
uncultured bacterium FJ936860	Unclassified	Unclassified	Unclassified	Unclassified	kab143	volcano mud taken at the city Avachinsky on the islands Kamchatka
uncultured bacterium JN230026	Unclassified	Unclassified	Unclassified	Unclassified	1H3M_61	subseafloor sediment at Porcupine seabight
uncultured bacterium EU385890	Unclassified	Unclassified	Unclassified	Unclassified	MD2902-B72	subseafloor sediment of the South China Sea
uncultured bacterium JN469144	Unclassified	Unclassified	Unclassified	Unclassified	SBYO_4580	Guerrero Negro hypersaline microbial mat	ISME J 7 (1), 50-60 (2013)
uncultured bacterium EU487906	Unclassified	Unclassified	Unclassified	Unclassified	CK_1C1_50	siliciclastic sedment from Thalassia sea grass bed
uncultured bacterium HM186860	Unclassified	Unclassified	Unclassified	Unclassified	HDB_SIPB516	saturated zone of the Hanford Site 300 Area subsurface	Environ. Microbiol. 14 (2), 414-425 (2012)
uncultured bacterium EU245255	Unclassified	Unclassified	Unclassified	Unclassified	MAT-CR-H4-H03	hypersaline microbial mat	Appl. Environ. Microbiol. 74 (3), 840-849 (2008)
uncultured bacterium EU925868	Unclassified	Unclassified	Unclassified	Unclassified	071F51	sediment, northern Bering Sea
uncultured bacterium JN825548	Unclassified	Unclassified	Unclassified	Unclassified	Alchichica_AL52_2_1B_54	Alchichica alkaline lake, 14m dept	PLoS ONE 6 (12), E28767 (2011)
uncultured bacterium AF507711	Unclassified	Unclassified	Unclassified	Unclassified	S098	pinyon-juniper forest soil	Appl. Environ. Microbiol. 68 (6), 3035-3045 (2002)
uncultured bacterium GQ302549	Unclassified	Unclassified	Unclassified	Unclassified	sw-xj33	cold spring	J. Basic Microbiol. 50 (5), 484-493 (2010)
uncultured bacterium AY493962	Unclassified	Unclassified	Unclassified	Unclassified	197 small	desert agricultural soil
uncultured bacterium EF516461	Unclassified	Unclassified	Unclassified	Unclassified	FCPP417	grassland soil	ISME J 3 (6), 738-744 (2009)
Outgroup
Chloroflexus aurantiacus NR 074263	Chloroflexia	Chloroflexales	Chloroflexaceae	Chloroflexus aurantiacus	J 10 fl
