# Supplementary material for: Vulcanimicrobium alpinus gen. nov. sp. nov., the first cultivated representative of the candidate phylum “Eremiobacterota”, is a metabolically versatile aerobic anoxygenic phototroph
Source: ISME Commun. 2022 Dec 16;2:120. doi: 10.1038/s43705-022-00201-9 (PMC9758169; doi:10.1038/s43705-022-00201-9)
Supplement: Supplementary file 5 — Supplementary Table S8 [file 43705_2022_201_MOESM5_ESM.xlsx]

## Sheet: Supplementary Table S8
Supplementary Table S8. Identification of genes associated with key metabolic pathways in WC8-2.
Carbohydrate metabolism	Gene	Locus number
Glycolysis (Embden-Meyerhof pathway)
glyceraldehyde 3-phosphate dehydrogenase	gapA	WPS_29800
pyruvate kinase	pyk	WPS_23250
phosphoglycerate kinase	pgk	WPS_29820
fructose-bisphosphate aldolase, class I	fbaB	WPS_33790, WPS_22740
enolase	eno	WPS_30610
triosephosphate isomerase	tpiA	WPS_29830
transaldolase / glucose-6-phosphate isomerase	tal/pgi	WPS_13960
Transaldolase / glucose-6-phosphate isomerase	gpmI	WPS_29840
2,3-bisphosphoglycerate-dependent phosphoglycerate mutase	gpmB	WPS_18850
ATP-dependent phosphofructokinase	pfk	WPS_18780
glucokinase	glk	WPS_04080, WPS_10630
Gluconeogenesis
phosphoenolpyruvate carboxykinase	pckA	WPS_18940
fructose-1,6-bisphosphatase II	glpX	WPS_08110
TCA cycle
isocitrate dehydrogenase (NAD+)		WPS_07690
isocitrate dehydrogenase		WPS_18790
malate dehydrogenase	mqo	WPS_09730
2-oxoglutarate/2-oxoacid ferredoxin oxidoreductase subunit alpha	korA	WPS_19150
2-oxoglutarate/2-oxoacid ferredoxin oxidoreductase subunit beta	korB	WPS_19140
succinate dehydrogenase / fumarate reductase, flavoprotein subunit	sdhA	WPS_19830
succinate dehydrogenase / fumarate reductase, iron-sulfur subunit	sdhB	WPS_19840
succinate dehydrogenase / fumarate reductase, cytochrome b subunit	sdhC	WPS_19850
dihydrolipoamide dehydrogenase		WPS_07000
2-oxoglutarate dehydrogenase E2 component	sucB	WPS_18060, WPS_25380
multifunctional 2-oxoglutarate metabolism enzyme	kgd	WPS_33320
citrate synthase		WPS_19050, WPS_31940
fumarate hydratase subunit alpha	fumA	WPS_25270
fumarate hydratase subunit beta	fumB	WPS_25280
fumarate hydratase, class II	fumC	WPS_24120
aconitate hydratase	acnA	WPS_04540
succinyl-CoA synthetase alpha subunit	sucD	WPS_29030
succinyl-CoA synthetase beta subunit	sucC	WPS_29040
Anaplerotic pathway
phosphoenolpyruvate carboxylase	ppc	WPS_26910
Pentose phosphate pathway
6-phosphogluconate dehydrogenase	gnd	WPS_13950
glucose-6-phosphate 1-dehydrogenase	zwf	WPS_13940
6-phosphogluconolactonase	pgl	WPS_13880
transketolase	tktA	WPS_11240, WPS_11250, WPS_13970, WPS_24510, WPS_24520, WPS_33780
ribulose-phosphate 3-epimerase	rpe	WPS_14110
ribose 5-phosphate isomerase A	rpiA	WPS_03140
ribose 5-phosphate isomerase B	rpiB	WPS_04460
Energy metabolism
Reductive pentose phosphate cycle
glyceraldehyde 3-phosphate dehydrogenase	gapA	WPS_29800
phosphoribulokinase	prkB	WPS_15820, WPS_16750, WPS_33770
phosphoglycerate kinase	pgk	WPS_29820
ribulose-bisphosphate carboxylase large chain	cbbL	WPS_15590
ribulose-bisphosphate carboxylase small chain	cbbS	WPS_15580
ribulose bisphosphate carboxylase like proteins	RLP	WPS_25970
Assimilatory sulfate reduction
phosphoadenosine phosphosulfate reductase	cysH	WPS_00420
sulfite reductase (ferredoxin)	sir	WPS_33830
bifunctional enzyme CysN/CysC	cysN/cysC	WPS_00390
sulfate adenylyltransferase subunit 2	cycD	WPS_00400
Thiosulfate oxidation by SOX complex
L-cysteine S-thiosulfotransferase	soxA	WPS_14510
L-cysteine S-thiosulfotransferase	soxX	WPS_14480
S-sulfosulfanyl-L-cysteine sulfohydrolase	soxB	WPS_14520
sulfane dehydrogenase subunit SoxC	soxC	WPS_14530
sulfur-oxidizing protein SoxY	soxY	WPS_14490
sulfur-oxidizing protein SoxZ	soxZ	WPS_14500
S-disulfanyl-L-cysteine oxidoreductase SoxD	soxD	WPS_14540
Hydrogenase
group 1h [NiFe] hydrogenase large subunit	hhyL	WPS_17950
group 1h [NiFe] hydrogenase small subunit	hhyS	WPS_17960
Photosynthesis
Bacteriochlorophyll biosynthesis
magnesium protoporphyrin IX methyltransferase	bchM	WPS_24950
magnesium chelatase subunit bchI like protein	bchI_like	WPS_25680
magnesium chelatase subunit H	bchH	WPS_25710
light-independent protochlorophyllide reductase iron-sulfur ATP-binding protein	bchL	WPS_25800
light-independent protochlorophyllide reductase subunit N	bchN	WPS_26080
light-independent protochlorophyllide reductase subunit B	bchB	WPS_26090
bacteriochlorophyll synthase 34 kDa chain	bchG	WPS_26100
geranylgeranyl diphosphate reductase	bchP	WPS_26110
chlorophyllide reductase subunit Z	bchZ	WPS_26170
chlorophyllide reductase subunit Y	bchY	WPS_26180
chlorophyllide reductase iron protein subunit X	bchX	WPS_26190
2-desacetyl-2-hydroxyethyl bacteriochlorophyllide A dehydrogenase	bchC	WPS_26200
2-vinyl bacteriochlorophyllide hydratase	bchF	WPS_26210
aerobic magnesium-protoporphyrin IX monomethyl ester [oxidative] cyclase	acsF	WPS_24960
Photoreaction center II
reaction center protein M chain	pufM	WPS_26240
reaction center protein L chain	pufL	WPS_26250
light-harvesting complex 1 alpha chain	pufA	WPS_26260
light-harvesting complex 1 beta chain	pufB	WPS_26270
cytochrome C subunit of the bacterial photosynthetic reaction center	pufC	WPS_26230
Carotenoid biosynthesis
phytoene synthase	crtB	WPS_26310
phytoene desaturase	crtI	WPS_26320, WPS_11060
C-3',4' desaturase CrtD	crtD	WPS_10370
carotenoid 1,2-hydratase	crtC	WPS_23000
lycopene cyclase	crtY	WPS_12400
farnesyltranstransferase		WPS_01980
Other photosynthesis related proteins
xanthorhodopsin		WPS_12390
photoactive yellow protein	pyp	WPS_26150
Oxidative phosphorylation
NADH:quinone oxidoreductase (complex I)
NADH-quinone oxidoreductase subunit A	nuoA	WPS_24330
NADH-quinone oxidoreductase subunit B	nuoB	WPS_24320
NADH-quinone oxidoreductase subunit C	nuoC	WPS_24310
NADH-quinone oxidoreductase subunit D	nuoD	WPS_24300
NADH-quinone oxidoreductase subunit E	nuoE	WPS_24290
NADH-quinone oxidoreductase subunit F	nuoF	WPS_24280
NADH-quinone oxidoreductase subunit G	nuoG	WPS_24270
NADH-quinone oxidoreductase subunit H	nuoH	WPS_24260
NADH-quinone oxidoreductase subunit I	nuoI	WPS_24250
NADH-quinone oxidoreductase subunit J	nuoJ	WPS_24240
NADH-quinone oxidoreductase subunit K	nuoK	WPS_24230
NADH-quinone oxidoreductase subunit L	nuoL	WPS_24220
NADH-quinone oxidoreductase subunit M	nuoM	WPS_24210
NADH-quinone oxidoreductase subunit N	nuoN	WPS_24200
succinate dehydrogenase (complex II)
succinate dehydrogenase flavoprotein subunit	sdhA	WPS_19830
succinate dehydrogenase iron-sulfur subunit	sdhB	WPS_19840
succinate dehydrogenase cytochrome b subunit	sdhC	WPS_19850
Cytochrome (complex III)
Rieske Fe-S protein	qcrA	WPS_01750
Cytochrome b	qcrB	WPS_01740
cytochrome c		WPS_26600
Cytochrome oxidase (complex IV)
cbb3_type
cbb3-type cytochrome c oxidase subunit I	ctaD	WPS_03800
cbb3-type cytochrome c oxidase subunit II	cyoA	WPS_03790
cytochrome c oxidase subunit III	ctaE	WPS_03810
bd type
cytochrome BD ubiquinol oxidase subunit I		WPS_01400
cytochrome BD ubiquinol oxidase subunit II		WPS_01390
F-type ATPase (complex V)
F-type H+-transporting ATPase subunit a	atpB	WPS_34400
F-type H+-transporting ATPase subunit b	atpF	WPS_34370, WPS_34380
F-type H+-transporting ATPase subunit c	atpE	WPS_34390
F-type H+/Na+-transporting ATPase subunit alpha	atpA	WPS_34350
F-type H+/Na+-transporting ATPase subunit beta	atpD	WPS_34330
F-type H+-transporting ATPase subunit delta	atpH	WPS_34360
F-type H+-transporting ATPase subunit epsilon	atpC	WPS_34320
F-type H+-transporting ATPase subunit gamma	atpG	WPS_34340
Transporter
glycerol-3-phosphate/maltose
glycerol-3-phosphate ABC transporter ATP-binding protein	ugpC/malK	WPS_28470
ABC transporter permease	ugpE	WPS_28490
ABC transporter permease	ugpA	WPS_28500
ABC transporter substrate-binding protein	ugpB	WPS_28510
ribose
ABC transporter permease		WPS_05860
ribose import ATP-binding protein RbsA 2	rbsA2	WPS_05850
periplasmic sugar-binding protein of ABC transporter		WPS_05840
glycine/betaine
ABC transporter permease		WPS_04190
ABC transporter		WPS_04200
glycine/betaine ABC transporter substrate-binding protein		WPS_04210
glycine/betaine ABC transporter permease		WPS_04220
taurine
taurine ABC transporter permease	tauC	WPS_02560
ABC transporter ATP-binding protein	tauB	WPS_02550
hypothetical protein	tauA	WPS_02540
amino acids
amino acid permease (APC)		WPS_25050
peptide
peptide ABC transporter permease		WPS_08850
peptide ABC transporter permease		WPS_08840
peptide ABC transporter permease		WPS_08760
peptide ABC transporter permease		WPS_08770
ABC transporter substrate-binding protein		WPS_08780
ABC transporter substrate-binding protein		WPS_08790
ABC transporter substrate-binding protein		WPS_03990
peptide ABC transporter permease		WPS_04000
peptide ABC transporter permease		WPS_04010
peptide ABC transporter permease		WPS_12940
BCAA
branched-chain amino acid ABC transporter substrate-binding protein	livK-2_1	WPS_25410
ABC transporter ATP-binding protein		WPS_25420
ABC transporter ATP-binding protein		WPS_25430
branched-chain amino acid ABC transporter permease		WPS_25440
branched-chain amino acid ABC transporter permease	livM_2	WPS_25450
branched-chain amino acid ABC transporter substrate-binding protein		WPS_18160
branched-chain amino acid ABC transporter permease		WPS_18150
branched-chain amino acid ABC transporter permease		WPS_18140
branched-chain amino acid ABC transporter substrate-binding protein		WPS_08100
ABC transporter ATP-binding protein		WPS_19960
ABC transporter ATP-binding protein		WPS_19970
branched-chain amino acid ABC transporter permease		WPS_19980
branched-chain amino acid ABC transporter permease		WPS_19990
branched-chain amino acid ABC transporter substrate-binding protein		WPS_20000
branched-chain amino acid ABC transporter permease		WPS_00690
branched-chain amino acid ABC transporter permease		WPS_00700
ABC transporter ATP-binding protein		WPS_00710
hypothetical protein		WPS_00720
ABC transporter ATP-binding protein		WPS_00730
ABC transporter substrate-binding protein		WPS_33880
branched-chain amino acid ABC transporter permease		WPS_33880
branched-chain amino acid ABC transporter permease		WPS_33860
ABC transporter ATP-binding protein		WPS_33850
ABC transporter ATP-binding protein		WPS_33840
ABC transporter ATP-binding protein		WPS_31990
ABC transporter ATP-binding protein		WPS_31980
branched-chain amino acid ABC transporter permease		WPS_31970
branched-chain amino acid ABC transporter permease		WPS_31960
ABC transporter substrate-binding protein		WPS_31950
branched-chain amino acid ABC transporter substrate-binding protein		WPS_31520
ABC transporter ATP-binding protein		WPS_31510
ABC transporter ATP-binding protein		WPS_31500
branched-chain amino acid ABC transporter permease		WPS_31490
branched-chain amino acid ABC transporter permease		WPS_31480
ABC transporter substrate-binding protein		WPS_30980
amino acid ABC transporter substrate-binding protein		WPS_30970
branched-chain amino acid ABC transporter permease		WPS_30960
amino acid ABC transporter permease		WPS_30950
ABC transporter ATP-binding protein		WPS_30940
ABC transporter ATP-binding protein		WPS_30930
ABC transporter substrate-binding protein		WPS_10000
branched-chain amino acid ABC transporter permease		WPS_09990
ABC transporter ATP-binding protein		WPS_09980
ABC transporter ATP-binding protein		WPS_09970
branched chain amino acid ABC transporter substrate-binding protein		WPS_24640
branched-chain amino acid ABC transporter permease		WPS_24630
ABC transporter ATP-binding protein		WPS_24620
ABC transporter ATP-binding protein	livG	WPS_24610
ABC transporter ATP-binding protein		WPS_24600
ABC transporter ATP-binding protein		WPS_13580
ABC transporter ATP-binding protein		WPS_13590
branched-chain amino acid ABC transporter permease		WPS_13600
branched-chain amino acid ABC transporter permease		WPS_13610
ABC transporter ATP-binding protein	livF	WPS_13740
ABC transporter ATP-binding protein		WPS_13750
branched-chain amino acid ABC transporter permease		WPS_13760
branched-chain amino acid ABC transporter permease	livH	WPS_13770
branched-chain amino acid ABC transporter substrate-binding protein		WPS_13780
nucleoside
BMP family ABC transporter substrate-binding protein	bmpA	WPS_01520
heme ABC transporter ATP-binding protein	nupA	WPS_01510
ABC transporter permease	nupB	WPS_01500
sugar ABC transporter permease	nupC	WPS_01490
	-	-
heme, siderophores or B12
ExbB/ExbD/TonB protein complex
protein TolB	TonB	WPS_23550
biopolymer transporter ExbB	exbB	WPS_23540
biopolymer transporter ExbD	exbD	WPS_23530
protein TolR	TolR	WPS_23520
TonB family		WPS_23510
vitamin B12-transporter protein	btuF	WPS_24380
adenosylcobinamide kinase/adenosylcobinamide phosphate guanyltransferase	cobP	WPS_24390
TonB-dependent vitamin B12 receptor	btuB	WPS_24400
ABC-type cobalamin/Fe3+-siderophores transport system	fepC	WPS_24410
iron(3+)-hydroxamate import system permease protein	fepD	WPS_24420
ABC-type Fe3+-hydroxamate transport system	fepB	WPS_24430
phosphonates
putative selenate ABC transporter substrate-binding protein	phnD	WPS_33820
phosphonates import ATP-binding protein PhnC 1	phnC1	WPS_33810
phosphonate ABC transporter, permease protein PhnE	phnE	WPS_33800
PO42-
phosphate-binding protein	pstS	WPS_22670
phosphate transport system permease protein	pstC	WPS_22660
phosphate transport system permease protein PstA	pstA	WPS_22650
phosphate import ATP-binding protein PstB	pstB	WPS_22640
NH4+
ammonia channel	amtB	WPS_02670
Mn2+
Mn transporter (NRAMP)	MntH	WPS_24030
Mg2+
magnesium transporter	mgtE	WPS_24020
SO42+
sulfate permease	SulP	WPS_27460
Na+
Na+/H+ antiporter		WPS_25770
ammonia assimilation
glutamine synthetase (GS)	glnA	WPS_24060
glutamate synthase large subunit (GOGAT)	gltB	WPS_09590
glutamate dehydrogenase (GDH)	gdhA	WPS_06910
Branched-chain amino acid catabolism
2-oxoisovalerate dehydrogenase E1 component alpha subunit	bkdA1	WPS_09540, WPS_10510, WPS_25400
2-oxoisovalerate dehydrogenase E1 component beta subunit	bkdA2	WPS_09530, WPS_25390
acyl-CoA dehydrogenase	acd	WPS_27070, WPS_33610, WPS_33930
dihydrolipoamide dehydrogenase	lpd	WPS_07000
branched-chain amino acid aminotransferase	ilvE	WPS_01450, WPS_26520, WPS_35140
hydroxymethylglutaryl-CoA lyase	hmgL	WPS_05010
3-methylcrotonyl-CoA carboxylase alpha subunit		WPS_05030
3-methylcrotonyl-CoA carboxylase beta subunit		WPS_05210
2-oxoisovalerate dehydrogenase E2 component	bkdB	WPS_09520
2-oxoisovalerate dehydrogenase E1 component	bkdA	WPS_18080
methylglutaconyl-CoA hydratase	liuC	WPS_05040
trehalose biosynthesis
maltooligosyl trehalose synthase	treY	WPS_07030
malto-oligosyltrehalose trehalohydrolase	treZ	WPS_07040
alpha-amylase	treS	WPS_07050
PHA biosynthesis
3-ketoacyl-CoA thiolase	phaA-like	WPS_05610
class I poly(R)-hydroxyalkanoic acid synthase	phaC	WPS_02330
acetoacetyl-CoA reductase	phaB	WPS_08130
polyhydroxyalkanoate depolymerase	phaZ	WPS_08120
3-hydroxybutyrate dehydrogenase	bdhA1	WPS_02120
Pilus system
twitching motility protein PilT	pilT	WPS_19020
type IV pilus assembly protein PilB	pilB	WPS_19010
type IV pilus assembly protein PilC	pilC	WPS_19030
leader peptidase (prepilin peptidase) / N-methyltransferase	pilD	WPS_16650
type IV pilus assembly protein PilQ	pilQ	WPS_16600
type IV pilus assembly protein PilM	pilM	WPS_16640
pilus assembly protein Flp/PilA	pilA	WPS_22200,WPS_22880,WPS_22890
prepilin peptidase CpaA	cpaA	WPS_22900
pilus assembly protein CpaB	cpaB	WPS_22910
pilus assembly protein CpaC	cpaC	WPS_22860
pilus assembly protein CpaF	cpaF	WPS_22920
Chemotaxis
chemotaxis protein methyltransferase CheR	cheR	WPS_12950, WPS_21470
flagellar motor switch protein FliN	fliN	WPS_28550
methyl-accepting chemotaxis protein	mcp	WPS_12860, WPS_28760, WPS_30660
two-component system, chemotaxis family, sensor kinase CheA	cheA	WPS_13140, WPS_13150
purine-binding chemotaxis protein CheW	cheW	WPS_13170
chemotaxis protein CheC	cheC	WPS_13130
two-component system, chemotaxis family, protein-glutamate methylesterase/glutaminase	cheB	WPS_12960, WPS_12970, WPS_12980
wo-component system, chemotaxis family, chemotaxis protein CheY	cheY	WPS_13120
