# Supplementary material for: Vulcanimicrobium alpinus gen. nov. sp. nov., the first cultivated representative of the candidate phylum “Eremiobacterota”, is a metabolically versatile aerobic anoxygenic phototroph
Source: ISME Commun. 2022 Dec 16;2:120. doi: 10.1038/s43705-022-00201-9 (PMC9758169; doi:10.1038/s43705-022-00201-9)
Supplement: Supplementary file 6 — Supplementary Table S12 [file 43705_2022_201_MOESM6_ESM.xlsx]

## Sheet: Table S12
Table S12 Pairwise comparison of 16S rRNA gene sequence similarities between representative strains within the phyla Ca. Eremiobacterota, Chloroflexota, Armatimonadota, and Abditibacteriota.
Blue fill shows comparisons between representatives of Ca. Eremiobacterota and other phyla.
			1	2	3	4	5	6	7	8	9	10	11	12	13	14	15	16	17	18	19	20	21	22	23	24	25	26	27	28	29	30	31	32	33	34	35	36	37	38	39	40	41	42	43	44	45
1	Chloroflexota	Anaerolinea thermolimosa IMO1; AB109437	100
2		Bellilinea caldifistulae GOMI1; AB243672	89.6	100
3		Levilinea saccharolytica KIBI1; AB109439	89.4	93.9	100
4		Leptolinea tardivitalis YMTK2; AB109438	88.8	92.5	92.6	100
5		Longilinea arvoryzae KOME1; AB243673	89.9	92.9	92	92.3	100
6		Pelolinea submarina MOCFX1; AB598277	87.9	92	91	91.7	89.7	100
7		Ornatilinea apprima P3M1; JQ292916	89.6	91.3	92.8	91.6	90.6	90.6	100
8		Thermanaerothrix daxensis GNS1; HM596746	89.1	92.9	91.4	90.2	89.5	90.4	91.4	100
9		Flexilinea flocculi TC1; LC049585	87.4	88.2	88.3	87.2	87.4	86.5	88.6	86.7	100
10		Thermomarinilinea lacunifontana SW7; AB669272	87.1	88.9	88.5	87.6	87.7	87.5	89.1	89.4	85.9	100
11		Caldilinea aerophila STL6O1; AB067647	83.9	83	82.9	82.2	82.8	81.8	82.9	83.5	82	83.3	100
12		Litorilinea aerophila PRI4131; JQ733906	83.6	83.5	83.6	82.7	82.4	82	83.2	83.4	81.9	83.4	92.5	100
13		Ardenticatena maritima 110S; AB576167	82.2	83.2	82.1	81.5	81.1	81.3	82.8	85.3	80.8	83.1	84.8	85.2	100
14		Oscillochloris trichoides Dg6; AF093427	76.9	77.3	76.8	76.6	76.4	76.6	77.2	78.1	75.8	78.7	79.3	80.1	81.2	100
15		Chloroflexus aurantiacus J10fl; D38365	75.6	74.9	75.3	75.1	74.5	75.1	75.4	75.3	74.4	77.2	76.6	77.1	78.1	86.9	100
16		Kallotenue papyrolyticum JKG1; JX848544	76.5	77.6	76.7	75.5	76.5	75.9	77.6	78.3	74.6	78.1	79	80	79.9	81.3	81	100
17		Herpetosiphon geysericola ATCC23076; AF039293	75.8	76.3	76.2	74.5	75.3	75.3	75.6	75.9	73.8	76.1	78.9	77.2	77	80.7	78.9	80.2	100
18		Herpetosiphon aurantiacus CP000875	76.7	77.8	77.5	75.9	76.5	76.4	77	77.5	75	76.8	80.2	79.9	78.4	81.9	80.4	81.7	97.6	100
19		Thermomicrobium roseum ATCC 27502; M34115	77.9	77.1	76.9	76.1	75.7	75.9	77.6	79.8	75.6	78.9	79.6	79.7	80.7	79	77.6	79.9	76.6	78.4	100
20		Thermorudis pharmacophila WKT502; HE794997	76.1	75.5	75.2	74.9	74.3	74.3	76.2	77.8	74.1	77.7	80.1	79.2	80.4	79.5	79.5	80	77.6	78.5	92.3	100
21		Sphaerobacter thermophilus DSM 20745T; AJ420142	78.8	78.7	78.7	77.7	77.5	78.5	79.5	80.8	77.2	80.9	81.3	81.5	81.9	80.3	79.3	81.6	79.6	80.7	87.2	89	100
22		Nitrolancea hollandica Lb; JQ345500	77.3	77.4	76.4	76.6	76.4	76.5	77.6	79.5	77	79.8	80.3	80.7	79.6	81.1	78.8	79.4	79	80.2	87.1	86.4	92.9	100
23		Thermoflexus hugenholtzii JAD2; KC526151	79.9	80.6	78.9	79.1	79.3	78.8	79	81.2	78.4	80.9	81.7	81.3	81.1	77.6	77.1	80.3	74.7	75	80.5	81.6	80	79.6	100
24		Ktedonobacter racemifer SOSP121; AM180156	78.7	79.2	78.6	78.5	78.2	78.9	78.4	79.2	77.6	78.5	79.3	80.6	79.8	77.4	75.6	77.5	77.1	77.7	78	77.9	79.9	79.4	76.3	100
25		Thermosporothrix hazakensis SK201; AB500145	79	78.3	78	78	77.4	78.1	78.2	80	77.7	79	80.5	80.6	80	77.9	77.4	76.3	77.1	78.3	78.9	79.2	81.5	81.3	77.1	88.2	100
26		Thermogemmatispora onikobensis ONI1; AB547912	77.9	78.7	76.6	76.7	77.1	77.6	77.2	79	77.1	77.9	80.6	79.1	79.5	77.3	75.7	78.8	77.1	78.6	79.7	79.7	80.7	80.5	77.1	83.8	87	100
27		Dehalococcoides mccartyi 195; CP000027	79.7	80.7	79.8	78.9	79.6	79.4	79.5	80.2	78.9	79.9	81.1	82.2	79.5	76.7	73.8	75	76	77.6	77	75.9	77.8	78.2	77.1	79.3	77.8	77.8	100
28	Ca. Eremiobacterota	Rubrimentiphilum sp MAG JAAXLY01	76.5	75.4	77.3	74.9	76.3	74.6	77.1	76.6	75.1	76.6	77.1	78.6	76.7	75.8	73.8	75.1	74.6	76.3	77.3	75.5	77.3	77.1	74.1	76	77.4	77.4	76.6	100
29		Rubrimentiphilum sp MAG JAAXMA01	76.6	75.5	77.4	75	76.4	74.6	77.2	76.7	75.1	76.6	77.2	78.6	76.8	75.8	73.9	75.2	74.7	76.3	77.3	75.6	77.4	77.2	74.1	76.1	77.5	77.5	76.7	99.9	100
30		Rubrimentiphilum sp MAG JAAXMC01	76.6	75.5	77.4	75	76.4	74.6	77.2	76.7	75.1	76.6	77.2	78.6	76.8	75.8	73.9	75.2	74.7	76.3	77.3	75.6	77.4	77.2	74.1	76.1	77.5	77.5	76.7	99.9	100	100
31		Rubrimentiphilum sp PLWS01	76.4	75.3	77.2	74.8	76.2	74.6	77.1	76.5	75.1	76.4	77.4	78.8	76.5	76	74.1	75.4	74.6	76.2	77.3	75.4	77.4	77.4	74.4	76.3	77.4	77.6	76.9	99.3	99.4	99.4	100
32		Elarobacter winogradskyi PKVA01	75.7	77.1	77.3	76	76.4	75.9	77.6	78.2	75.1	77.3	78.3	79.5	77.4	75.8	74.1	74.6	75.6	77.7	77.6	75.4	77.6	77.9	74.1	76.2	77.6	77.5	78.7	93.1	93.2	93.2	93.2	100
33		Elarobacter winogradskyi PKVR01	75.2	76.8	76.9	75.4	75.9	75.4	77.1	77.9	74.7	76.8	77.8	79.1	77	75.2	73.5	74	75	77.3	77.1	74.8	77.1	77.4	73.5	75.7	77.1	77	78.2	92.9	93	93	93	99.9	100
34		Elarobacter winogradskyi PKVE01	75.7	77.1	77.3	76	76.4	75.9	77.6	78.2	75.1	77.3	78.3	79.5	77.4	75.8	74.1	74.6	75.6	77.7	77.6	75.4	77.6	77.9	74.1	76.2	77.6	77.5	78.7	93.1	93.2	93.2	93.2	100	99.9	100
35		Elarobacter winogradskyi PKVK01	75.7	77.1	77.3	76	76.4	75.9	77.6	78.2	75.1	77.3	78.3	79.5	77.4	75.8	74.1	74.6	75.6	77.7	77.6	75.4	77.6	77.9	74.1	76.2	77.6	77.5	78.7	93.1	93.2	93.2	93.2	100	99.9	100	100
36		Elarobacter winogradskyi PLYE01	75.7	77.1	77.3	76	76.4	75.9	77.6	78.2	75.1	77.3	78.3	79.5	77.4	75.8	74.1	74.6	75.6	77.7	77.6	75.4	77.6	77.9	74.1	76.2	77.6	77.5	78.7	93.1	93.2	93.2	93.2	100	99.9	100	100	100
37		Elarobacter winogradskyi PMNZ01	75.7	77.1	77.3	76	76.4	75.9	77.6	78.2	75.1	77.3	78.3	79.5	77.4	75.8	74.1	74.6	75.6	77.7	77.6	75.4	77.6	77.9	74.1	76.2	77.6	77.5	78.7	93.1	93.2	93.2	93.2	100	99.9	100	100	100	100
38		Elarobacter winogradskyi PMSI01	75.7	77.1	77.3	76	76.4	75.9	77.6	78.2	75.1	77.3	78.3	79.5	77.4	75.8	74.1	74.6	75.6	77.7	77.6	75.4	77.6	77.9	74.1	76.2	77.6	77.5	78.7	93.1	93.2	93.2	93.2	100	99.9	100	100	100	100	100
39		strain WC82	76.2	77.2	77.5	75.8	76.6	76.1	78.5	78	75.6	78	78.3	79.8	77.7	76.5	74.6	75.1	74.9	76.9	77.7	75.4	78.1	78	75	76.5	78.5	77.2	78.8	92.8	92.9	92.9	93	97.5	97.3	97.5	97.5	97.5	97.5	97.5	100
40		MAG JABEUW01	76	77.9	79.6	77.4	77.7	76.4	79	78.5	76.5	78.4	78	78.9	77.8	76.7	75.3	75.8	75.7	77.7	78.1	76.6	78.2	78.1	75.3	77.3	79.1	77.1	77	90.9	91	91	90.9	93.8	93.5	93.8	93.8	93.8	93.8	93.8	93.1	100
41		MAG JABCYQ01	77	76.7	77.7	77.7	77.4	76.5	78.3	78.2	77.4	76.8	77.5	78.8	79.1	76.6	74.8	76.4	76.9	78.6	77.3	77.5	78.7	78.3	75.7	78	79.5	78.4	79.4	85.8	85.9	85.9	85.7	87.2	86.7	87.2	87.2	87.2	87.2	87.2	87.7	88.2	100
42	Armatimonadota	Armatimonas rosea YO36; AB529679	75.5	75.8	76.5	76	76.8	76.9	76.5	76.8	76.1	77.4	77.3	78.5	77.6	74.6	73.8	74.1	74	74.9	74.7	74.9	78.1	76.2	75.5	76.9	77.1	75.3	76.5	77.8	77.9	77.9	78	78.5	77.9	78.5	78.5	78.5	78.5	78.5	79.5	78.7	79.8	100
43		Fimbriimonas ginsengisoli Gsoil 348; GQ339893	74.9	76.5	77.9	76	76.6	75.2	77.3	76.8	75.5	77.1	75.7	76	76.8	72.7	72.1	72.5	73.6	74.8	72.9	72.6	73.6	74.1	74.9	74.9	75.1	73.8	75.3	75.3	75.4	75.4	75.3	76.4	75.7	76.4	76.4	76.4	76.4	76.4	76.5	76.9	78.4	81	100
44		Chthonomonas calidirosea T49; AM749780	76.6	76.5	75.3	75.3	75.7	75.5	76.6	77.7	75.2	78.2	76.7	77.5	78.2	76.9	74	76.9	74	73.4	76.5	78.1	79.3	79.8	77.8	77.5	74.8	76.9	76.1	78.3	78.4	78.4	78.3	78.6	78	78.6	78.6	78.6	78.6	78.6	79.3	78.5	79.7	80.5	77.5	100
45	Abditibacteriota	Abditibacterium utsteinense NIGF01000045	74.1	74.3	74.5	75	74.1	75.1	74.9	74.8	73.7	74.7	75.6	75.9	74.8	73.2	70.5	73	74.2	74.5	71.6	70.9	74.3	72.9	73.2	75	74.9	73.6	74.4	74.4	74.5	74.5	74.7	74.1	73.4	74.1	74.1	74.1	74.1	74.1	73.8	75.1	74.6	75.8	74.1	75.6	100
